# Supplementary material for: Prediction of Lupus Classification Criteria via Generative AI Medical Record Profiling
Source: BioTech (Basel). 2025 Mar 6;14(1):15. doi: 10.3390/biotech14010015 (PMC11940096; doi:10.3390/biotech14010015)
Supplement: Supplementary file 1 [file biotech-14-00015-s001.zip]

Archive with 1 entries (1 files):
- biotech-3455351-supplementary.pdf
